# Supplementary material for: Estimating the number of usability problems affecting medical devices: modelling the discovery matrix
Source: BMC Med Res Methodol. 2020 Sep 18;20:234. doi: 10.1186/s12874-020-01091-y (PMC7653970; doi:10.1186/s12874-020-01091-y)
Supplement: Supplementary file 2 — Additional file 2. Tabulated version of the results of the simulation study presented in the main manuscript. S-Table 5: Bias in the prediction of m: the mean error (as a percentage of the true m) as a function of the sample size (n). S-Table 6: Consistency in the prediction of m: the RMSE for the prediction of m as a function of the sample size (n). S-Table 7: Coverage probability (in % of the 95% confidence interval) of \documentclass[12pt]{minimal} \usepackage{amsmath} \usepackage{wasysym} \usepackage{amsfonts} \usepackage{amssymb} \usepackage{amsbsy} \usepackage{mathrsfs} \usepackage{upgreek} \setlength{\oddsidemargin}{-69pt} \begin{document}$$ \hat{m} $$\end{document}m^ with each combination (m, μ, σ, n). [file 12874_2020_1091_MOESM2_ESM.xlsx]

## Sheet: S-Table 5 (Bias)
		μ	logit(0.1)															logit(0.2)
		σ	0.5					1					2					0.5					1					2
m	method	n	15	20	30	40	50	15	20	30	40	50	15	20	30	40	50	15	20	30	40	50	15	20	30	40	50	15	20	30	40	50
20	double deflation		21.7128	20.7351	19.9111	19.748	19.7889	17.706	17.6812	18.019	18.4512	18.8082	13.8486	14.408	15.421	16.1661	16.5962	20.1762	19.8283	19.8883	19.9451	19.9782	18.4194	18.7299	19.2071	19.5207	19.687	15.7642	16.4653	17.2655	17.7709	18.1981
	Good-Turing		19.7965	19.7001	19.5424	19.6062	19.7355	16.9289	17.297	17.9127	18.4167	18.7961	13.7541	14.382	15.4194	16.1667	16.5969	19.6979	19.6549	19.8663	19.9424	19.9779	18.2042	18.6614	19.1987	19.5196	19.6869	15.7362	16.4596	17.2653	17.7709	18.1982
	LNBzt		22.9332	21.5324	20.388	20.1373	20.3279	23.9133	22.1298	21.4851	20.682	20.4175	30.9432	27.3905	24.7694	22.7164	22.3572	20.338	20.0596	20.0631	20.0233	20.0106	20.8556	20.4109	20.1631	20.0975	20.072	24.992	22.7215	21.804	21.06	20.6732
	matrix-based		22.938	21.426	20.2385	19.842	19.75	20.0555	19.744	19.626	19.4925	19.5095	18.317	18.652	18.989	19.048	19.177	20.199	19.751	19.8455	19.9395	19.9775	19.519	19.5145	19.5215	19.616	19.7225	18.823	19.1135	19.2155	19.2855	19.2995
	naive		17.4029	18.3052	19.1041	19.4743	19.6989	15.6433	16.5605	17.6621	18.3337	18.7665	13.4669	14.2481	15.387	16.1573	16.5924	19.2686	19.5398	19.8579	19.9417	19.9778	17.9102	18.5635	19.187	19.5183	19.6867	15.6562	16.4336	17.2607	17.7702	18.198
50	double deflation		53.3607	51.1311	49.4526	49.2073	49.342	43.2027	43.6208	44.6402	45.9251	46.9896	34.0318	35.9219	38.5578	40.4305	41.7129	50.1656	49.5382	49.6727	49.8647	49.9391	45.8186	46.5459	47.9864	48.8211	49.2049	39.3393	40.9808	43.2566	44.5767	45.314
	Good-Turing		49.0306	48.7531	48.6017	48.889	49.2282	41.5874	42.8137	44.4304	45.8647	46.9708	33.8883	35.888	38.558	40.4314	41.7132	49.0305	49.1454	49.627	49.8596	49.9386	45.3513	46.4022	47.9725	48.8198	49.2047	39.288	40.973	43.2564	44.5767	45.314
	LNBzt		52.4503	51.9363	50.2154	50.1477	50.0091	53.0731	52.1989	50.8904	50.3629	50.4548	58.6546	55.8465	53.6167	54.0214	55.5659	50.2578	50.0601	50.0385	50.0301	50.0078	50.7101	50.3363	50.1258	50.1133	50.053	53.2298	52.0173	51.0956	51.0856	50.6025
	matrix-based		54.064	51.8585	50.417	49.9075	49.6575	49.7085	49.977	49.5695	49.4305	49.54	47.4825	48.6005	49.148	49.197	49.353	50.424	49.9015	49.638	49.855	49.938	49.6425	49.4785	49.422	49.4735	49.468	48.978	49.151	49.2455	49.4645	49.2165
	naive		43.3432	45.5385	47.6176	48.6179	49.1581	38.683	41.1435	43.9478	45.7258	46.9298	33.4043	35.6738	38.5201	40.4239	41.7118	48.0696	48.9067	49.6132	49.8588	49.9385	44.7407	46.2218	47.9577	48.8184	49.2046	39.1611	40.9416	43.2541	44.5765	45.314
100	double deflation		105.539	102.178	98.8856	98.2274	98.6398	85.8618	86.623	88.9768	91.7009	93.6942	68.0473	71.8759	76.9627	80.5392	83.2909	100.009	98.9503	99.3409	99.7296	99.8893	91.2948	93.0766	96.0091	97.5452	98.4239	78.6053	81.9118	86.2836	88.8531	90.906
	Good-Turing		97.3578	97.5023	97.2199	97.6096	98.4205	82.7741	85.1294	88.589	91.5935	93.6627	67.7874	71.8214	76.9629	80.54	83.2911	97.7937	98.1784	99.256	99.7209	99.8884	90.3963	92.8102	95.9861	97.5432	98.4238	78.5141	81.8986	86.2834	88.8531	90.906
	LNBzt		101.272	100.354	100.012	99.9082	100.015	101.334	100.858	100.467	100.202	100.179	107.744	105.235	101.787	101.513	100.175	99.9018	100.026	100.04	100.036	100.015	100.455	100.166	100.142	100.094	100.084	102.816	101.815	101.017	100.557	100.706
	matrix-based		104.154	102.457	100.659	99.92	99.708	98.0395	99.228	99.505	99.5015	99.471	95.06	97.4355	98.0225	98.7435	98.595	100.41	99.9445	99.5645	99.716	99.8875	99.4595	99.36	99.4805	99.4915	99.4925	98.2905	98.9455	99.157	99.289	99.57
	naive		86.3895	91.1356	95.3473	97.0996	98.2931	77.1799	82.0666	87.7097	91.3572	93.598	66.9046	71.4789	76.9143	80.5323	83.2898	95.9916	97.7277	99.232	99.7195	99.8883	89.2603	92.4963	95.9631	97.5414	98.4237	78.3069	81.8537	86.2811	88.853	90.906

## Sheet: S-Table 6 (RMSE)
		μ	logit(0.1)															logit(0.2)
		σ	0.5					1					2					0.5					1					2
m	method	n	15	20	30	40	50	15	20	30	40	50	15	20	30	40	50	15	20	30	40	50	15	20	30	40	50	15	20	30	40	50
20	double deflation		4.2524	2.80792	1.50387	0.964536	0.65619	3.83702	3.27638	2.56529	2.00685	1.60486	6.55316	5.9642	4.96016	4.23714	3.78783	1.41286	0.891461	0.422586	0.255819	0.149901	2.25127	1.77232	1.18518	0.831828	0.634922	4.61002	3.91805	3.12908	2.63211	2.21214
	Good-Turing		3.05636	2.32899	1.45914	0.982603	0.668182	4.07035	3.45594	2.62704	2.02747	1.61244	6.62644	5.98479	4.9611	4.23663	3.78718	1.30185	0.907099	0.426749	0.256275	0.149944	2.36666	1.81139	1.19004	0.832376	0.634999	4.63333	3.92295	3.12928	2.63213	2.21213
	LNBzt		17.923	16.8575	6.26387	1.16443	9.6252	22.3061	16.5356	14.2054	8.24328	5.98775	42.6886	33.4652	25.8512	17.4575	14.375	1.85458	1.06309	0.47353	0.263255	0.150789	8.0319	2.5744	1.43353	0.906466	0.724194	26.5971	13.2485	12.1712	5.91024	4.04522
	matrix-based		6.2426	3.8726	1.80485	1.14018	0.758947	5.75296	4.53288	3.06366	2.17267	1.73796	7.15577	6.60954	5.76593	4.54511	4.35626	1.68493	1.05071	0.445533	0.257876	0.15	3.06007	1.99737	1.26669	0.866025	0.664455	5.30886	4.43255	3.73691	3.09766	2.44039
	naive		3.41697	2.4718	1.52352	1.01565	0.675296	4.87309	3.93002	2.79422	2.08181	1.63238	6.87051	6.09679	4.98874	4.24496	3.79141	1.33953	0.936779	0.428168	0.256367	0.149954	2.54745	1.87185	1.19686	0.83299	0.635111	4.70319	3.94612	3.13344	2.63266	2.21221
50	double deflation		6.77128	4.10373	2.2839	1.69162	1.22031	8.21881	7.33307	5.91101	4.53807	3.45424	16.3513	14.4407	11.8142	9.98179	8.70245	2.1428	1.39782	0.721904	0.410967	0.26049	4.84368	3.95536	2.44332	1.56861	1.19788	11.0388	9.41008	7.15494	5.85794	5.10791
	Good-Turing		4.8544	3.67361	2.50335	1.83033	1.27608	9.3699	7.94604	6.08635	4.58921	3.47002	16.4848	14.4725	11.8139	9.98093	8.7022	2.17556	1.52945	0.741016	0.412691	0.26062	5.21455	4.07406	2.45442	1.56963	1.19797	11.0872	9.41742	7.1551	5.85793	5.10791
	LNBzt		18.2749	19.0384	5.87691	4.50828	1.20259	19.4992	14.6414	7.5982	4.66152	4.87692	38.8738	28.9486	22.7209	27.7036	37.2448	2.5894	1.59617	0.721625	0.409674	0.257514	4.84562	3.24317	1.87322	1.35015	1.05883	15.5804	11.6913	8.0211	7.48351	6.29731
	matrix-based		8.15733	5.10818	2.68533	1.73248	1.27574	8.90475	7.10521	4.53249	3.29856	2.54283	11.728	10.3498	8.39041	7.26003	6.61536	2.46394	1.54871	0.783582	0.415933	0.260768	4.39585	3.08683	1.93287	1.4351	1.16404	8.251	6.88549	5.27537	4.28176	3.84402
	naive		7.52391	5.24591	3.03806	1.97663	1.3136	11.8177	9.34494	6.50479	4.70793	3.50523	16.9403	14.6739	11.8501	9.98822	8.70352	2.59752	1.6479	0.747111	0.413004	0.260642	5.71635	4.22487	2.46654	1.57058	1.19804	11.2082	9.44722	7.15734	5.85808	5.10793
100	double deflation		9.75121	6.30282	3.3572	2.69953	1.94972	15.5949	14.3007	11.5867	8.78659	6.76939	32.3114	28.4881	23.4046	19.8736	17.1004	3.03828	2.12575	1.13957	0.599787	0.34508	9.36119	7.43303	4.43097	2.89608	2.00277	21.8026	18.4786	14.1428	11.5777	9.5143
	Good-Turing		7.0662	5.7376	4.06378	3.10097	2.09875	18.2186	15.622	11.9421	8.88503	6.79814	32.5632	28.5411	23.4044	19.8728	17.1002	3.56042	2.54709	1.1882	0.603626	0.345383	10.1645	7.67566	4.45127	2.89776	2.00291	21.8907	18.4914	14.143	11.5777	9.5143
	LNBzt		11.6201	7.65611	4.04827	2.5225	1.65522	14.8374	10.3268	6.52438	4.78861	3.7577	35.9011	24.8473	15.1957	14.4275	8.7769	3.72439	2.20843	1.00463	0.569808	0.336649	6.28652	4.19084	2.62487	1.90843	1.45294	15.9854	12.9626	11.0068	6.38072	5.40623
	matrix-based		9.79839	7.19899	3.80217	2.43536	1.66583	11.535	9.17704	6.2775	4.80588	3.82466	14.8006	13.1996	10.8122	9.56538	8.34056	3.52966	2.18277	1.15521	0.609918	0.345688	6.03742	4.20702	2.68188	1.99562	1.57337	11.0029	9.19008	7.27207	6.09262	5.28167
	naive		14.4187	9.75364	5.37736	3.47428	2.18996	23.3456	18.436	12.7592	9.09994	6.85732	33.4207	28.8737	23.4518	19.8803	17.1014	4.75903	2.85741	1.20291	0.604208	0.345407	11.2026	7.96427	4.47147	2.89918	2.003	22.0911	18.5351	14.1452	11.5778	9.5143

## Sheet: S-Table 7 (Coverage)
		μ	logit(0.1)															logit(0.2)
		σ	0.5					1					2					0.5					1					2
m	method	n	15	20	30	40	50	15	20	30	40	50	15	20	30	40	50	15	20	30	40	50	15	20	30	40	50	15	20	30	40	50
20	double deflation		85	84	91	85	74	87	80	48	28	20	16	6	1	1	2	90	87	56	36	90	68	42	20	43	69	5	2	4	8	16
	Good-Turing		96	93	84	67	62	69	59	33	20	18	7	3	1	1	2	86	69	39	74	97	44	29	26	54	72	2	1	5	9	16
	LNBzt		97	96	93	91	90	89	91	92	87	92	92	90	93	94	94	93	86	85	87	97	90	91	85	86	87	94	93	90	94	90
	matrix-based		87	91	97	99	100	95	96	96	97	97	97	96	96	96	95	97	100	98	97	91	96	97	98	97	96	96	95	95	95	96
	naive		47	52	50	50	57	12	13	11	11	15	0	0	1	1	2	51	53	33	77	98	13	17	26	57	72	0	2	5	9	16
50	double deflation		52	60	83	85	61	85	69	28	8	4	1	0	0	0	0	71	90	64	6	65	60	24	8	11	43	0	0	0	0	1
	Good-Turing		95	93	82	63	40	51	35	11	3	3	0	0	0	0	0	87	65	55	23	93	22	8	5	21	45	0	0	0	0	1
	LNBzt		97	93	90	92	86	94	92	94	92	96	92	95	95	91	96	94	93	82	86	84	92	94	88	94	86	94	98	95	96	92
	matrix-based		90	94	96	98	98	97	95	96	95	96	97	97	95	95	94	96	98	97	94	93	95	96	96	96	96	95	95	94	95	95
	naive		18	28	36	31	37	0	1	1	1	2	0	0	0	0	0	43	32	49	26	93	2	2	3	24	45	0	0	0	0	1
100	double deflation		21	32	72	83	63	83	59	10	2	0	0	0	0	0	0	46	85	46	16	21	45	10	1	0	18	0	0	0	0	0
	Good-Turing		94	92	81	50	26	31	14	1	0	0	0	0	0	0	0	86	59	43	3	84	7	1	1	2	20	0	0	0	0	0
	LNBzt		97	96	90	88	86	92	94	94	94	93	95	97	95	93	95	93	92	89	79	89	94	92	92	93	93	93	96	96	95	94
	matrix-based		72	81	90	93	96	82	85	88	91	92	89	87	88	88	89	91	94	96	93	91	89	93	94	95	96	85	87	89	91	90
	naive		2	10	22	22	13	0	0	0	0	0	0	0	0	0	0	28	30	43	2	86	0	0	1	5	20	0	0	0	0	0
